# Supplementary material for: Sox8 is essential for vertebrate gastrulation
Source: EMBO Rep. 2025 Nov 10;26(24):6179–208. doi: 10.1038/s44319-025-00617-z (PMC12715262; doi:10.1038/s44319-025-00617-z)
Supplement: Supplementary file 5 — Source data Fig. 1 [file 44319_2025_617_MOESM5_ESM.zip]

Archive with 44 entries (37 files):
- Figure 1/
- __MACOSX/._Figure 1
- Figure 1/Figure 1F/
- __MACOSX/Figure 1/._Figure 1F
- Figure 1/Figure 1E/
- __MACOSX/Figure 1/._Figure 1E
- Figure 1/Figure 1D/
- __MACOSX/Figure 1/._Figure 1D
- Figure 1/Figure 1C/
- __MACOSX/Figure 1/._Figure 1C
- Figure 1/Figure 1F/Sox8 ISH/
- __MACOSX/Figure 1/Figure 1F/._Sox8 ISH
- Figure 1/Figure 1F/Ventx ISH/
- __MACOSX/Figure 1/Figure 1F/._Ventx ISH
- Figure 1/Figure 1E/Figure 1E_Readcounts_Heatmap SOX expression.txt
- __MACOSX/Figure 1/Figure 1E/._Figure 1E_Readcounts_Heatmap SOX expression.txt
- Figure 1/Figure 1D/Used to quantify_Figure 1D_2.tif
- __MACOSX/Figure 1/Figure 1D/._Used to quantify_Figure 1D_2.tif
- Figure 1/Figure 1D/Used to quantify_Figure 1D_labelled.tif
- __MACOSX/Figure 1/Figure 1D/._Used to quantify_Figure 1D_labelled.tif
- Figure 1/Figure 1D/Figure 1D_sqRT-PCR quantification.xlsx
- __MACOSX/Figure 1/Figure 1D/._Figure 1D_sqRT-PCR quantification.xlsx
- Figure 1/Figure 1D/Used to quantify_Figure 1D_2_labelled.TIF
- __MACOSX/Figure 1/Figure 1D/._Used to quantify_Figure 1D_2_labelled.TIF
- Figure 1/Figure 1D/Used to quantify_Figure 1D_labbeled.TIF
- __MACOSX/Figure 1/Figure 1D/._Used to quantify_Figure 1D_labbeled.TIF
- Figure 1/Figure 1D/READ ME.txt
- __MACOSX/Figure 1/Figure 1D/._READ ME.txt
- Figure 1/Figure 1C/Figure 1C_original.tif
- __MACOSX/Figure 1/Figure 1C/._Figure 1C_original.tif
- Figure 1/Figure 1C/Figure 1c_labelled.TIF
- __MACOSX/Figure 1/Figure 1C/._Figure 1c_labelled.TIF
- Figure 1/Figure 1F/Sox8 ISH/3.1.tif
- __MACOSX/Figure 1/Figure 1F/Sox8 ISH/._3.1.tif
- Figure 1/Figure 1F/Sox8 ISH/READ ME.txt
- __MACOSX/Figure 1/Figure 1F/Sox8 ISH/._READ ME.txt
- Figure 1/Figure 1F/Sox8 ISH/23.tif
- __MACOSX/Figure 1/Figure 1F/Sox8 ISH/._23.tif
- Figure 1/Figure 1F/Ventx ISH/6_ventx1231003.tif
- __MACOSX/Figure 1/Figure 1F/Ventx ISH/._6_ventx1231003.tif
- Figure 1/Figure 1F/Ventx ISH/5_ventx12310035.tif
- __MACOSX/Figure 1/Figure 1F/Ventx ISH/._5_ventx12310035.tif
- Figure 1/Figure 1F/Ventx ISH/READ ME.txt
- __MACOSX/Figure 1/Figure 1F/Ventx ISH/._READ ME.txt
