# Supplementary material for: Sox8 is essential for vertebrate gastrulation
Source: EMBO Rep. 2025 Nov 10;26(24):6179–208. doi: 10.1038/s44319-025-00617-z (PMC12715262; doi:10.1038/s44319-025-00617-z)
Supplement: Supplementary file 5 — Source data Fig. 1 [file 44319_2025_617_MOESM5_ESM.zip › Figure 1/Figure 1E/Figure 1E_Readcounts_Heatmap SOX expression.txt]

	Mean
sox1.L	2.55001984222204
sox2.L	3.89717025221463
sox9.L	3.07745958979177
sox21.S	2.98804334093036
sox5.L	3.15200847058592
sox21.L	3.54753832006247
sox7.S	2.8552064299644
sox6.L	3.08369000714457
sox7.L	3.2938903639061
sox8.S	4.78303209729206
sox5.S	4.92736419725823
sox17a.S	6.2175388033271
sox17b.1.L	5.62845423785018
sox2.S	6.65921590711772
sox4.L	5.60665319720945
sox17a.L	7.27651749836625
sox17b.1.S	5.96121181888752
sox4.S	5.87778895538201
sox3.L	8.60890556810538
sox11.S	8.64620162811661
sox3.S	9.21493655961656
sox9.S	7.83166846102196
sox11.L	9.42447769546451
sox8.L	8.82493352084002
sox15.L	11.2749646960915
sox13.S	12.7684676125729
