# Supplementary material for: Sox8 is essential for vertebrate gastrulation
Source: EMBO Rep. 2025 Nov 10;26(24):6179–208. doi: 10.1038/s44319-025-00617-z (PMC12715262; doi:10.1038/s44319-025-00617-z)
Supplement: Supplementary file 5 — Source data Fig. 1 [file 44319_2025_617_MOESM5_ESM.zip › Figure 1/Figure 1D/Figure 1D_sqRT-PCR quantification.xlsx]

## Sheet: Folha1
		Figure 1D_sqRT-PCR quantification
		Gene name	Sample number					Background subtraction
			11	12	13			11	12	13								Normalization maximum
		Sox8	125.185	92.584	143.181		Sox8	46.738	14.675	65.272				Relative expression	11	12	13	11	12	13
		Ef1a	147.389	169.969	157.702		Ef1a	69.114	86.89	75.744				Sox8/Elf1a	0.676245	0.168892	0.861745	0.324349	0.0810059	0.41332
		Ventx1	114.765	102.508	130.783		Ventx1	35.125	22.296	51.847				Ventx1/Elf1a	0.508218	0.2566	0.684503	0.243758	0.123074	0.32831
		Xbra	228.649	225.409	219.892		Xbra	144.098	138.131	134.451				Xbra/Elf1a	2.08493	1.58972	1.77507	1	0.762482	0.851381
		dkk1	153.906	189.972	161.736		dkk1	-0.405	33.64	9.529				Dkk1/Elf1a	-0.00585988	0.387156	0.125805	-0.00281059	0.185692	0.0603403
		Nodal3.1	146.924	154.775	163.04		Nodal3.1	-0.107	8.682	13.339				Nodal3.1/Elf1a	-0.00154817	0.0999194	0.176106	-0.00074255	0.0479246	0.0844662
		Back Sox8	78.447	77.909	77.909
		Back Ef1a	78.275	83.079	81.958
		Back Ventx1	79.64	80.212	78.936
		Back Xbra	84.551	87.278	85.441
		Back dkk1	154.311	156.332	152.207
		Back Nodal3.1	147.031	146.093	149.701
