# Supplementary material for: Sox8 is essential for vertebrate gastrulation
Source: EMBO Rep. 2025 Nov 10;26(24):6179–208. doi: 10.1038/s44319-025-00617-z (PMC12715262; doi:10.1038/s44319-025-00617-z)
Supplement: Supplementary file 5 — Source data Fig. 1 [file 44319_2025_617_MOESM5_ESM.zip › Figure 1/Figure 1D/READ ME.txt]

We added the numerical data and also provide the gels used for quantifications.
