# Supplementary material for: Sox8 is essential for vertebrate gastrulation
Source: EMBO Rep. 2025 Nov 10;26(24):6179–208. doi: 10.1038/s44319-025-00617-z (PMC12715262; doi:10.1038/s44319-025-00617-z)
Supplement: Supplementary file 5 — Source data Fig. 1 [file 44319_2025_617_MOESM5_ESM.zip › Figure 1/Figure 1F/Sox8 ISH/READ ME.txt]

The original images were modified using the following steps:
Contrast and brightness were adjusted using Fiji and Adobe Photoshop CS6. Images were rotated, when necessary, to enhance readability. For in situ hybridization images, the background was pseudocolored in Adobe Photoshop CS6 to improve clarity without altering the appearance of the embryos.
