# Supplementary material for: Sox8 is essential for vertebrate gastrulation
Source: EMBO Rep. 2025 Nov 10;26(24):6179–208. doi: 10.1038/s44319-025-00617-z (PMC12715262; doi:10.1038/s44319-025-00617-z)
Supplement: Supplementary file 6 — Source data Fig. 2 [file 44319_2025_617_MOESM6_ESM.zip]

Archive with 44 entries (38 files):
- Figure 2/
- __MACOSX/._Figure 2
- Figure 2/Figure 2G/
- __MACOSX/Figure 2/._Figure 2G
- Figure 2/Figure 2F/
- __MACOSX/Figure 2/._Figure 2F
- Figure 2/Figure 2C/
- __MACOSX/Figure 2/._Figure 2C
- Figure 2/Figure 2D/
- __MACOSX/Figure 2/._Figure 2D
- Figure 2/Figure 2E/
- __MACOSX/Figure 2/._Figure 2E
- Figure 2/Figure 2G/Figure 2G.xlsx
- __MACOSX/Figure 2/Figure 2G/._Figure 2G.xlsx
- Figure 2/Figure 2F/Figure 2F.xlsx
- __MACOSX/Figure 2/Figure 2F/._Figure 2F.xlsx
- Figure 2/Figure 2C/sox8 CRISPR.tif
- __MACOSX/Figure 2/Figure 2C/._sox8 CRISPR.tif
- Figure 2/Figure 2C/Control.tif
- __MACOSX/Figure 2/Figure 2C/._Control.tif
- Figure 2/Figure 2C/READ ME.txt
- __MACOSX/Figure 2/Figure 2C/._READ ME.txt
- Figure 2/Figure 2D/sox8 CRISPR.tif
- __MACOSX/Figure 2/Figure 2D/._sox8 CRISPR.tif
- Figure 2/Figure 2D/Control.tif
- __MACOSX/Figure 2/Figure 2D/._Control.tif
- Figure 2/Figure 2D/Figure 2D_numerical data.xlsx
- __MACOSX/Figure 2/Figure 2D/._Figure 2D_numerical data.xlsx
- Figure 2/Figure 2D/READ ME.txt
- __MACOSX/Figure 2/Figure 2D/._READ ME.txt
- Figure 2/Figure 2E/Cas711_160pgguides_30_102311011.tif
- __MACOSX/Figure 2/Figure 2E/._Cas711_160pgguides_30_102311011.tif
- Figure 2/Figure 2E/Cas711_160pgguides_30_10231101.tif
- __MACOSX/Figure 2/Figure 2E/._Cas711_160pgguides_30_10231101.tif
- Figure 2/Figure 2E/Cas711_23_112311241.tif
- __MACOSX/Figure 2/Figure 2E/._Cas711_23_112311241.tif
- Figure 2/Figure 2E/READ ME.txt
- __MACOSX/Figure 2/Figure 2E/._READ ME.txt
- Figure 2/Figure 2E/160pg100pgsox_171023101827.tif
- __MACOSX/Figure 2/Figure 2E/._160pg100pgsox_171023101827.tif
- Figure 2/Figure 2E/160pg100pgsox_171023101826.tif
- __MACOSX/Figure 2/Figure 2E/._160pg100pgsox_171023101826.tif
- Figure 2/Figure 2E/Cas711_23_11231124.tif
- __MACOSX/Figure 2/Figure 2E/._Cas711_23_11231124.tif
