# Supplementary material for: Sox8 is essential for vertebrate gastrulation
Source: EMBO Rep. 2025 Nov 10;26(24):6179–208. doi: 10.1038/s44319-025-00617-z (PMC12715262; doi:10.1038/s44319-025-00617-z)
Supplement: Supplementary file 6 — Source data Fig. 2 [file 44319_2025_617_MOESM6_ESM.zip › Figure 2/Figure 2G/Figure 2G.xlsx]

## Sheet: Folha1
			Figure 2G_% Normal embryos
			Maximum ctrl value
			abnormal	above or equal 0.12159
			normal	below 0.12159
							%	%
				Normal	Abnormal	total	Normal	Abnormal
		N=1	Ctrl	14	1	15	93.3333	6.66667
		N=2	Ctrl	6	0	6	100	0
		N=3	Ctrl	11	0	11	100	0
		N=1	sox8 CRISPR	8	9	17	47.0588	52.9412
		N=2	sox8 CRISPR	0	17	17	0	100
		N=3	sox8 CRISPR	4	12	16	25	75
		N=1	sox8 CRISPR + sox8 mRNA	10	3	13	76.9231	23.0769
		N=2	sox8 CRISPR + sox8 mRNA	10	2	12	83.3333	16.6667
		N=3	sox8 CRISPR + sox8 mRNA	4	2	6	66.6667	33.3333
				Normal	Abnormal
			Control	31	1
			sox8 CRISPR	12	38
			sox8 CRISPR + mRNA sox8	24	7
				Normal			Abnormal
			Control	93.3333	100	100	6.66667	0	0
			sox8 CRISPR	47.0588	0	25	52.9412	100	75
			sox8 CRISPR + mRNA sox8	76.9231	83.3333	50	23.0769	16.6667	50
