# Supplementary material for: Sox8 is essential for vertebrate gastrulation
Source: EMBO Rep. 2025 Nov 10;26(24):6179–208. doi: 10.1038/s44319-025-00617-z (PMC12715262; doi:10.1038/s44319-025-00617-z)
Supplement: Supplementary file 6 — Source data Fig. 2 [file 44319_2025_617_MOESM6_ESM.zip › Figure 2/Figure 2F/Figure 2F.xlsx]

## Sheet: Folha1
			Figure 2F_Normalized ratio
			Control		sox8 CRISPR		sox8 CRISPR + 100pg mRNA
		N=1	0.0335427	N=1	0.203538	N=1	0.0119228
			0.0458215		0.242566		0.0170696
			0.0469481		0.42169		0.401389
			0.0472752		0.0238083		0.0382996
			0.101762		0.0554175		0.0401249
			0.0419728		0.0360144		0.0265108
			0.0545348		0.81095		0.21929
			0.0345099		0.29074		0.0997326
			0.0508014		0.0454283		0.266173
			0.0823586		0.17487		0.0901449
			0.0607585		0.0507298		0.0201954
			0.121593		0.343749		0.0178659
			0.0803639		0.0109625		0.040501
			0.0171251		0.233506
			0.0638018		0.0635285
					0.320117	N=2	0.0483771
					0.114861		0.0340231
							0.0302353
				N=2	0.535922		0.0247923
					0.70647		0.0130885
		N=2	0.0300751		0.629123		0.194998
			0.111526		0.646079		0.0658174
			0.0447434		0.577063		0.0144372
			0.0376214		0.571189		0.00726412
			0.0431306		0.219168		0.144108
			0.0394637		0.770101		0.0267711
					0.819632		0.00838195
					0.882904
		N=3	0.0271793		0.212665
			0.0142985		1	N=3	0.462742
			0.0130032		0.600976		0.431999
			0.00731396		0.497806		0.0506467
			0.0255385		0.57768		0.347191
			0.0222855		0.484947		0.0199703
			0.0179575		0.502378		0.0586257
			0.0461527				0.178789
			0.000948618	N=3	0.305217		0.0605497
			0.0221863		0.556527
			0.0194125		0.64169
					0.257118
					0.836472
					0.965897
					0.396628
					0.220801
					0.0259906
					0.0835645
					0.113875
					0.0493349
					0.377508
					0.479997
					0.49086
					0.284316
