# Supplementary material for: Sox8 is essential for vertebrate gastrulation
Source: EMBO Rep. 2025 Nov 10;26(24):6179–208. doi: 10.1038/s44319-025-00617-z (PMC12715262; doi:10.1038/s44319-025-00617-z)
Supplement: Supplementary file 6 — Source data Fig. 2 [file 44319_2025_617_MOESM6_ESM.zip › Figure 2/Figure 2D/Figure 2D_numerical data.xlsx]

## Sheet: Folha1
		Figure 2D_% Normal embryos
		Present – well defined ventral domain by Sox8
		Absent – not defined ventral domain by Sox8 or weak signal
		ISH Sox 8
		9_10_2023				%
			Defined	Not defined ventral signal	Total embryos	Present	Absent
		Control	4	0	4	100	0
		sox8 CRISPR	1	3	4	25	75
		23_11_2023				%
			Defined	Not defined ventral signal	Total embryos	Present	Absent
		Control	3	0	3	100	0
		sox8 CRISPR	2	3	5	40	60
		19_12_2023				%
			Defined	Not defined ventral signal	Total embryos	Present	Absent
		Control	2	0	2	100	0
		sox8 CRISPR	0	13	13	0	100
		Final chart Figure 2D
			% Absent/reduced			% Present
		Control	0	0	0	100	100	100
		sox8 CRISPR	75	60	100	25	40	0
