# Supplementary material for: Sox8 is essential for vertebrate gastrulation
Source: EMBO Rep. 2025 Nov 10;26(24):6179–208. doi: 10.1038/s44319-025-00617-z (PMC12715262; doi:10.1038/s44319-025-00617-z)
Supplement: Supplementary file 6 — Source data Fig. 2 [file 44319_2025_617_MOESM6_ESM.zip › Figure 2/Figure 2E/READ ME.txt]

The original images were modified using the following steps:
Contrast and brightness were adjusted using Fiji and Adobe Photoshop CS6. Images were rotated, when necessary, to enhance readability. The background was pseudocolored in Adobe Photoshop CS6 to improve clarity without altering the appearance of the embryos. Fluorescent red signals were converted to magenta to ensure accessibility for color-blind viewers.
