# Supplementary material for: Sox8 is essential for vertebrate gastrulation
Source: EMBO Rep. 2025 Nov 10;26(24):6179–208. doi: 10.1038/s44319-025-00617-z (PMC12715262; doi:10.1038/s44319-025-00617-z)
Supplement: Supplementary file 7 — Source data Fig. 3 [file 44319_2025_617_MOESM7_ESM.zip]

Archive with 62 entries (54 files):
- Figure 3/
- __MACOSX/._Figure 3
- Figure 3/Figure 3E,F,G/
- __MACOSX/Figure 3/._Figure 3E,F,G
- Figure 3/Figure 3B/
- __MACOSX/Figure 3/._Figure 3B
- Figure 3/Figure 3C/
- __MACOSX/Figure 3/._Figure 3C
- Figure 3/Figure 3K,L,M/
- __MACOSX/Figure 3/._Figure 3K,L,M
- Figure 3/Figure 3D/
- __MACOSX/Figure 3/._Figure 3D
- Figure 3/Figure 3H,I,J/
- __MACOSX/Figure 3/._Figure 3H,I,J
- Figure 3/Figure 3A/
- __MACOSX/Figure 3/._Figure 3A
- Figure 3/Figure 3E,F,G/sox CRISPR Chrd.jpg
- __MACOSX/Figure 3/Figure 3E,F,G/._sox CRISPR Chrd.jpg
- Figure 3/Figure 3E,F,G/Control Chrd.jpg
- __MACOSX/Figure 3/Figure 3E,F,G/._Control Chrd.jpg
- Figure 3/Figure 3E,F,G/Figure 3G_%embryos.xlsx
- __MACOSX/Figure 3/Figure 3E,F,G/._Figure 3G_%embryos.xlsx
- Figure 3/Figure 3E,F,G/READ ME.txt
- __MACOSX/Figure 3/Figure 3E,F,G/._READ ME.txt
- Figure 3/Figure 3E,F,G/Figure 3F_Normalized length.xlsx
- __MACOSX/Figure 3/Figure 3E,F,G/._Figure 3F_Normalized length.xlsx
- Figure 3/Figure 3B/Control_overlay dots and lines.tif
- __MACOSX/Figure 3/Figure 3B/._Control_overlay dots and lines.tif
- Figure 3/Figure 3B/sox8 CRISPR_overlay dots and lines.tif
- __MACOSX/Figure 3/Figure 3B/._sox8 CRISPR_overlay dots and lines.tif
- Figure 3/Figure 3C/Figure 3C_Velocity.xlsx
- __MACOSX/Figure 3/Figure 3C/._Figure 3C_Velocity.xlsx
- Figure 3/Figure 3K,L,M/Control myoD.jpg
- __MACOSX/Figure 3/Figure 3K,L,M/._Control myoD.jpg
- Figure 3/Figure 3K,L,M/READ ME.txt
- __MACOSX/Figure 3/Figure 3K,L,M/._READ ME.txt
- Figure 3/Figure 3K,L,M/sox8 CRISPR myoD.jpg
- __MACOSX/Figure 3/Figure 3K,L,M/._sox8 CRISPR myoD.jpg
- Figure 3/Figure 3K,L,M/Figure 3M_%embryos.xlsx
- __MACOSX/Figure 3/Figure 3K,L,M/._Figure 3M_%embryos.xlsx
- Figure 3/Figure 3K,L,M/Figure 3L_Normalized length.xlsx
- __MACOSX/Figure 3/Figure 3K,L,M/._Figure 3L_Normalized length.xlsx
- Figure 3/Figure 3D/Figure 3D_Persistency.xlsx
- __MACOSX/Figure 3/Figure 3D/._Figure 3D_Persistency.xlsx
- Figure 3/Figure 3H,I,J/Control Xbra.jpg
- __MACOSX/Figure 3/Figure 3H,I,J/._Control Xbra.jpg
- Figure 3/Figure 3H,I,J/Figure 3I_Normalized length.xlsx
- __MACOSX/Figure 3/Figure 3H,I,J/._Figure 3I_Normalized length.xlsx
- Figure 3/Figure 3H,I,J/READ ME.txt
- __MACOSX/Figure 3/Figure 3H,I,J/._READ ME.txt
- Figure 3/Figure 3H,I,J/Figure 3J_%embryos.xlsx
- __MACOSX/Figure 3/Figure 3H,I,J/._Figure 3J_%embryos.xlsx
- Figure 3/Figure 3H,I,J/sox8 CRISPR Xbra.jpg
- __MACOSX/Figure 3/Figure 3H,I,J/._sox8 CRISPR Xbra.jpg
- Figure 3/Figure 3A/sox8 CRISPR.tif
- __MACOSX/Figure 3/Figure 3A/._sox8 CRISPR.tif
- Figure 3/Figure 3A/Control.tif
- __MACOSX/Figure 3/Figure 3A/._Control.tif
- Figure 3/Figure 3A/Figure 3A_numerical data.xlsx
- __MACOSX/Figure 3/Figure 3A/._Figure 3A_numerical data.xlsx
- Figure 3/Figure 3A/READ ME.txt
- __MACOSX/Figure 3/Figure 3A/._READ ME.txt
