# Supplementary material for: Sox8 is essential for vertebrate gastrulation
Source: EMBO Rep. 2025 Nov 10;26(24):6179–208. doi: 10.1038/s44319-025-00617-z (PMC12715262; doi:10.1038/s44319-025-00617-z)
Supplement: Supplementary file 7 — Source data Fig. 3 [file 44319_2025_617_MOESM7_ESM.zip › Figure 3/Figure 3E,F,G/Figure 3G_%embryos.xlsx]

## Sheet: Folha1
		Figure 3G_% Embryos
		Control				0.66	higher is normal, equal or lower is abnormal
			215.149	0.860589
			218.002	0.872001					%
			193.889	0.77555		normal notochord signal	Abnormal notochord signal	Total	normal notochord signal	absent notochord signal	Total
			193.747	0.774982		10	1	11	90.9091	9.09091	100
			194.201	0.776798
			245.652	0.9826
			213.138	0.852545
			168.048	0.672187
			205.292	0.821161
			239.309	0.957228
			167.045	0.668175
		CRISPR SOx8							%
			197.342	0.789362		normal notochord signal	Abnormal notochord signal	Total	normal notochord signal	absent notochord signal	Total
			83.241	0.332961		4	8	12	33.3333	66.6667	100															Normal	Abnormal
			102.02	0.408077																					Control	92.8571	7.14286
			20.616	0.0824633																					CRISPR Sox8	33.3333	66.6667
			225.584	0.902329
			70.612	0.282446
			250.002	1
			52	0.207998
			37.162	0.148647
			138.004	0.552012
			238.43	0.953712
			84.149	0.336593
