# Supplementary material for: Sox8 is essential for vertebrate gastrulation
Source: EMBO Rep. 2025 Nov 10;26(24):6179–208. doi: 10.1038/s44319-025-00617-z (PMC12715262; doi:10.1038/s44319-025-00617-z)
Supplement: Supplementary file 7 — Source data Fig. 3 [file 44319_2025_617_MOESM7_ESM.zip › Figure 3/Figure 3E,F,G/Figure 3F_Normalized length.xlsx]

## Sheet: Folha1
		Figure 3F_normalized length
		Control	CRISPR Sox8
		0.860589	0.789362
		0.872001	0.332961
		0.77555	0.408077
		0.774982	0.0824633
		0.776798	0.902329
		0.9826	0.282446
		0.852545	1
		0.672187	0.207998
		0.821161	0.148647
		0.957228	0.552012
		0.668175	0.953712
			0.336593
