# Supplementary material for: Sox8 is essential for vertebrate gastrulation
Source: EMBO Rep. 2025 Nov 10;26(24):6179–208. doi: 10.1038/s44319-025-00617-z (PMC12715262; doi:10.1038/s44319-025-00617-z)
Supplement: Supplementary file 7 — Source data Fig. 3 [file 44319_2025_617_MOESM7_ESM.zip › Figure 3/Figure 3K,L,M/Figure 3M_%embryos.xlsx]

## Sheet: Folha1
		Figure 3M_% Embryos
		MyoD				Based on legth quantifications
						> 0.459 normal	0.459
		Control
										%
			Length bilateral domain signal	Length bilateral domain signal	Mean bilateral domain	Normalization	normal signal	Abnormal signal	Total	normal notochord signal	absent notochord signal	Total
			470.933	420.653	445.793	0.723754	6	1	7	85.7143	14.2857	100
			272.356	293.218	282.787	0.45911
			470.541	483.028	476.784	0.774069
			331.266	352.892	342.079	0.555372
			613.425	618.466	615.946	1
			550.833	483.68	517.256	0.839776
			379.817	370.363	375.09	0.608966
		CRISPR Sox8
										%
			Length bilateral domain signal	Length bilateral domain signal	Mean bilateral domain	Normalization	normal signal	Abnormal signal	Total	normal notochord signal	absent notochord signal	Total
			137.354	117.686	127.52	0.207031	0	4	4	0	100	100
			95.341	115.521	105.431	0.171169
			173.118	170.578	171.848	0.278999
			167.275	179.449	173.362	0.281457
					615.946
