# Supplementary material for: Sox8 is essential for vertebrate gastrulation
Source: EMBO Rep. 2025 Nov 10;26(24):6179–208. doi: 10.1038/s44319-025-00617-z (PMC12715262; doi:10.1038/s44319-025-00617-z)
Supplement: Supplementary file 7 — Source data Fig. 3 [file 44319_2025_617_MOESM7_ESM.zip › Figure 3/Figure 3K,L,M/Figure 3L_Normalized length.xlsx]

## Sheet: Folha1
		Figure 3L_normalized length
		Control	CRISPR Sox8
		0.723754	0.207031
		0.45911	0.171169
		0.774069	0.278999
		0.555372	0.281457
		1
		0.839776
		0.608966
