# Supplementary material for: Sox8 is essential for vertebrate gastrulation
Source: EMBO Rep. 2025 Nov 10;26(24):6179–208. doi: 10.1038/s44319-025-00617-z (PMC12715262; doi:10.1038/s44319-025-00617-z)
Supplement: Supplementary file 7 — Source data Fig. 3 [file 44319_2025_617_MOESM7_ESM.zip › Figure 3/Figure 3D/Figure 3D_Persistency.xlsx]

## Sheet: Folha1
	Figure 3D_Persintency of individual cells
	Normalized to maximum
	Control	CRISPR Sox8
	1	0.465755
	0.892276	0.277769
	0.918945	0.462633
	0.960095	0.459102
	0.921655	0.400995
	0.90159	0.359808
	0.834569	0.513309
	0.842509	0.54159
	0.872527	0.403181
	0.926558	0.401394
	0.92767	0.0794149
	0.929021	0.13447
	0.910157	0.416908
	0.832356	0.399631
	0.932611	0.135197
	0.872491	0.391163
	0.961657	0.291132
	0.832695	0.522112
		0.513505
		0.651826
		0.820987
		0.767165
		0.830398
		0.77521
		0.730887
		0.583086
		0.673342
		0.815549
		0.750234
		0.603024
