# Supplementary material for: Sox8 is essential for vertebrate gastrulation
Source: EMBO Rep. 2025 Nov 10;26(24):6179–208. doi: 10.1038/s44319-025-00617-z (PMC12715262; doi:10.1038/s44319-025-00617-z)
Supplement: Supplementary file 7 — Source data Fig. 3 [file 44319_2025_617_MOESM7_ESM.zip › Figure 3/Figure 3H,I,J/Figure 3I_Normalized length.xlsx]

## Sheet: Folha1
		Figure 3I_normalized length
		Control	CRISPR Sox8
		0.776953	0.776953
		0.943518	0.0924696
		0.724708	0.709074
		0.984832	0.531902
		0.916274	0.100261
		0.929483	0.096867
		0.809331	0.215978
		0.798868	0.520672
		0.90041	0.896126
		1	0.960629
		0.984705	0.456002
		0.770586
		0.807454
