# Supplementary material for: Sox8 is essential for vertebrate gastrulation
Source: EMBO Rep. 2025 Nov 10;26(24):6179–208. doi: 10.1038/s44319-025-00617-z (PMC12715262; doi:10.1038/s44319-025-00617-z)
Supplement: Supplementary file 7 — Source data Fig. 3 [file 44319_2025_617_MOESM7_ESM.zip › Figure 3/Figure 3H,I,J/Figure 3J_%embryos.xlsx]

## Sheet: Folha1
		Figure 3J_% Embryos
						Based on legth quantifications
			Control			> 0.72 normal
									%
				Length notochord SIGNAL	Normalization	normal notochord signal	Abnormal notochord signal	Total	normal notochord signal	absent notochord signal	Total
				226.861	0.776953	12	1	13	92.3077	7.69231	100
				275.496	0.943518
				211.606	0.724708
				287.559	0.984832
				267.541	0.916274
				271.398	0.929483
				236.315	0.809331																	Normal	Abnormal
				233.26	0.798868																Control	92.3077	7.69231
				262.909	0.90041																CRISPR Sox8	27.2727	72.7273
				291.988	1
				287.522	0.984705
				225.002	0.770586
				235.767	0.807454
									%
			CRISPR Sox8	Length notochord SIGNAL		normal notochord signal	Abnormal notochord signal	Total	normal notochord signal	absent notochord signal	Total
				226.861	0.776953	3	8	11	27.2727	72.7273	100
				27	0.0924696
				207.041	0.709074
				155.309	0.531902
				29.275	0.100261
				28.284	0.096867
				63.063	0.215978
				152.03	0.520672
				261.658	0.896126
				280.492	0.960629
				133.147	0.456002
			Maximum	291.988
