# Supplementary material for: Sox8 is essential for vertebrate gastrulation
Source: EMBO Rep. 2025 Nov 10;26(24):6179–208. doi: 10.1038/s44319-025-00617-z (PMC12715262; doi:10.1038/s44319-025-00617-z)
Supplement: Supplementary file 7 — Source data Fig. 3 [file 44319_2025_617_MOESM7_ESM.zip › Figure 3/Figure 3A/Figure 3A_numerical data.xlsx]

## Sheet: Folha1
		Figure3A_Area ventral tissues
		Area ventral	Maximum	Normalization maximum
N=1	Control	70994.7	128631	0.551924
N=2	Control	55840.7		0.434115
N=3	Control	44962.9		0.349549
N=4	Control	37282.8		0.289842
		Area ventral
N=1	CRISPR	100549		0.781685
N=2	CRISPR	128631		1
N=3	CRISPR	96157.7		0.747546
N=4	CRISPR	67883		0.527734
n=5	CRISPR	76082.7		0.591479
