# Supplementary material for: Sox8 is essential for vertebrate gastrulation
Source: EMBO Rep. 2025 Nov 10;26(24):6179–208. doi: 10.1038/s44319-025-00617-z (PMC12715262; doi:10.1038/s44319-025-00617-z)
Supplement: Supplementary file 7 — Source data Fig. 3 [file 44319_2025_617_MOESM7_ESM.zip › Figure 3/Figure 3A/READ ME.txt]

The original images were modified using the following steps:
Contrast and brightness were adjusted using Fiji and Adobe Photoshop CS6. Images were rotated, when necessary, to enhance readability. DAPI signal was converted to magenta to ensure accessibility for color-blind viewers. 
