# Supplementary material for: Sox8 is essential for vertebrate gastrulation
Source: EMBO Rep. 2025 Nov 10;26(24):6179–208. doi: 10.1038/s44319-025-00617-z (PMC12715262; doi:10.1038/s44319-025-00617-z)
Supplement: Supplementary file 8 — Source data Fig. 4 [file 44319_2025_617_MOESM8_ESM.zip]

Archive with 50 entries (41 files):
- Figure 4/
- __MACOSX/._Figure 4
- Figure 4/Figure4K,L/
- __MACOSX/Figure 4/._Figure4K,L
- Figure 4/Figure 4F/
- __MACOSX/Figure 4/._Figure 4F
- Figure 4/Figure 4G/
- __MACOSX/Figure 4/._Figure 4G
- Figure 4/Figure 4I, J/
- __MACOSX/Figure 4/._Figure 4I, J
- Figure 4/Figure4K,L/.DS_Store
- __MACOSX/Figure 4/Figure4K,L/._.DS_Store
- Figure 4/Figure4K,L/Fig.4L_pSmad1 nuclear intensity.xlsx
- __MACOSX/Figure 4/Figure4K,L/._Fig.4L_pSmad1 nuclear intensity.xlsx
- Figure 4/Figure4K,L/Sox8 CRISPR/
- __MACOSX/Figure 4/Figure4K,L/._Sox8 CRISPR
- Figure 4/Figure4K,L/Control/
- __MACOSX/Figure 4/Figure4K,L/._Control
- Figure 4/Figure 4F/Fig4F_heatmap_rld_counts.txt
- __MACOSX/Figure 4/Figure 4F/._Fig4F_heatmap_rld_counts.txt
- Figure 4/Figure 4G/Control.jpg
- __MACOSX/Figure 4/Figure 4G/._Control.jpg
- Figure 4/Figure 4G/sox8 CRISPR.jpg
- __MACOSX/Figure 4/Figure 4G/._sox8 CRISPR.jpg
- Figure 4/Figure 4G/READ ME.txt
- __MACOSX/Figure 4/Figure 4G/._READ ME.txt
- Figure 4/Figure 4I, J/.DS_Store
- __MACOSX/Figure 4/Figure 4I, J/._.DS_Store
- Figure 4/Figure 4I, J/Fig.4J_Beta cat nuclear intensity.xlsx
- __MACOSX/Figure 4/Figure 4I, J/._Fig.4J_Beta cat nuclear intensity.xlsx
- Figure 4/Figure 4I, J/sox8 CRISPR/
- __MACOSX/Figure 4/Figure 4I, J/._sox8 CRISPR
- Figure 4/Figure 4I, J/Control/
- __MACOSX/Figure 4/Figure 4I, J/._Control
- Figure 4/Figure4K,L/Sox8 CRISPR/sox8 CRISPR.tif
- __MACOSX/Figure 4/Figure4K,L/Sox8 CRISPR/._sox8 CRISPR.tif
- Figure 4/Figure4K,L/Sox8 CRISPR/.DS_Store
- __MACOSX/Figure 4/Figure4K,L/Sox8 CRISPR/._.DS_Store
- Figure 4/Figure4K,L/Control/.DS_Store
- __MACOSX/Figure 4/Figure4K,L/Control/._.DS_Store
- Figure 4/Figure4K,L/Control/Control_psmad1_single plan.tif
- __MACOSX/Figure 4/Figure4K,L/Control/._Control_psmad1_single plan.tif
- Figure 4/Figure 4I, J/sox8 CRISPR/.DS_Store
- __MACOSX/Figure 4/Figure 4I, J/sox8 CRISPR/._.DS_Store
- Figure 4/Figure 4I, J/sox8 CRISPR/sox8 CRISPR_Beta catenin_single plan.tif
- __MACOSX/Figure 4/Figure 4I, J/sox8 CRISPR/._sox8 CRISPR_Beta catenin_single plan.tif
- Figure 4/Figure 4I, J/Control/.DS_Store
- __MACOSX/Figure 4/Figure 4I, J/Control/._.DS_Store
- Figure 4/Figure 4I, J/Control/Control_Beta catenin_single plan.tif
- __MACOSX/Figure 4/Figure 4I, J/Control/._Control_Beta catenin_single plan.tif
