# Supplementary material for: Sox8 is essential for vertebrate gastrulation
Source: EMBO Rep. 2025 Nov 10;26(24):6179–208. doi: 10.1038/s44319-025-00617-z (PMC12715262; doi:10.1038/s44319-025-00617-z)
Supplement: Supplementary file 8 — Source data Fig. 4 [file 44319_2025_617_MOESM8_ESM.zip › Figure 4/Figure4K,L/Fig.4L_pSmad1 nuclear intensity.xlsx]

## Sheet: Folha1
	Figure 4L_Normalized psmad1 uclear intensity in cells of the ventral mesoderm
	Control	CRISPR sox8
	0.143	0.599
	0.403	0.592
	0.341	0.416
	0.223	0.438
	1	0.583
	0.224	0.416
	0.687	0.451
	0.689	0.254
	0.809	0.177
	0.583	0.244
	0.373	0.17
	0.374	0.096
	0.379	0.067
	0.386	0.06
	0.593	0.064
	0.292	0.055
	0.261	0.045
	0.382	0.12
	0.421	0.146
	0.502	0.173
	0.377	0.156
	0.245	0.183
	0.378	0.173
	0.36	0.435
	0.445	0.273
	0.462	0.138
	0.597	0.184
	0.421	0.163
	0.248	0.204
	0.317	0.085
	0.559
	0.455	0.079
	0.293	0.098
	0.441	0.106
	0.69	0.045
	0.405	0.102
	0.495	0.1
	0.465	0.089
	0.373	0.111
	0.289	0.059
		0.08
	0.253	0.324
	0.233	0.184
	0.174	0.205
	0.096	0.136
	0.156	0.129
	0.165	0.189
	0.163	0.206
	0.13	0.239
	0.225	0.202
	0.126	0.336
		0.365
		0.305
	0.377	0.411
	0.286	0.269
	0.263	0.232
	0.316	0.267
	0.345	0.374
	0.42	0.309
	0.363	0.603
	0.275	0.365
	0.24
	0.289
	0.595
	0.468
	0.429
	0.747
	0.619
	0.738
	0.345
	0.468
	0.418
	0.505
	0.622
	0.634
	0.509
	0.651
	0.565
	0.67
	0.49
	0.58
	0.555
	0.572
