# Supplementary material for: Sox8 is essential for vertebrate gastrulation
Source: EMBO Rep. 2025 Nov 10;26(24):6179–208. doi: 10.1038/s44319-025-00617-z (PMC12715262; doi:10.1038/s44319-025-00617-z)
Supplement: Supplementary file 8 — Source data Fig. 4 [file 44319_2025_617_MOESM8_ESM.zip › Figure 4/Figure 4F/Fig4F_heatmap_rld_counts.txt]

	Mean_Controls	Mean_Mutants
sox8.L	8.82493352084002	5.80288169182213
sox8.S	4.78303209729206	4.88656261026309
tbxt.L	12.8774491085985	12.9175739795199
ventx2.L	10.8120824274624	9.58434774222784
ventx2.S	12.2112134891741	10.7238870344984
ventx2.2.L	10.7628602882231	9.41796034931243
ventx2.2.S	11.5848995787238	10.2790760446933
bmp4.S	11.2794163553869	8.74054582630087
bmp7.1.L	9.05443552427022	7.01829858086944
kremen2.S	8.14619810889406	6.37137886592709
wnt11b.L	11.7645846497444	12.6132640146787
fzd7.L	10.678046089755	11.9701725518964
fzd7.S	8.83715616177271	10.1510347257588
fzd8.S	3.15799295648915	3.78495443215223
fzd6.L	4.43643948288748	5.08225583307754
ctnnb1.S	12.7461459977739	13.3594669980213
not.L	7.59809081344389	10.3611999914913
chrd.1.L	4.35144410669145	10.5869747974978
chrd.2.L	4.67778291450541	11.1431209574124
gsc.L	3.8161170539655	7.6944899663317
nog.L	4.83483711667823	10.3561837957285
admp.L	4.75661052572836	8.85124085095443
otx2.L	2.8337837575747	5.90241626111029
