# Supplementary material for: Sox8 is essential for vertebrate gastrulation
Source: EMBO Rep. 2025 Nov 10;26(24):6179–208. doi: 10.1038/s44319-025-00617-z (PMC12715262; doi:10.1038/s44319-025-00617-z)
Supplement: Supplementary file 8 — Source data Fig. 4 [file 44319_2025_617_MOESM8_ESM.zip › Figure 4/Figure 4I, J/Fig.4J_Beta cat nuclear intensity.xlsx]

## Sheet: Folha1
	Figure 4J_Normalized Beta cat nuclear intensity in cells of the ventral mesoderm
	Control Ventral	CRISPR Sox8 ventral
	0.187	0.549
	0	0.502
	0.017	1
	0.193	0.436
	0.022	0.472
	0.067	0.429
	0.183	0.637
	0.096	0.295
	0.029	0.56
	0.151	0.528
	0.045	0.205
	0	0.308
	0.053	0.409
	0.02	0.749
	0.06	0.796
	0.023	0.467
	0.047	0.433
	0.08	0.589
	0.016	0.496
	0.153	0.424
	0.042	0.36
	0.125	0.368
	0	0.493
	0	0.288
	0.228	0.598
	0.109	0.415
	0.17	0.419
	0.247	0.616
	0	0.59
	0	0.355
	0.15	0.366
		0.338
		0.357
		0.318
		0.303
		0.106
		0.269
		0.369
		0.108
		0.256
		0.193
		0.34
		0.491
		0.543
		0.513
		0.343
		0.416
		0.32
		0.317
		0.287
		0.499
		0.401
		0.379
		0.249
		0.528
		0.358
		0.509
		0.324
		0.509
		0.402
