# Supplementary material for: Sox8 is essential for vertebrate gastrulation
Source: EMBO Rep. 2025 Nov 10;26(24):6179–208. doi: 10.1038/s44319-025-00617-z (PMC12715262; doi:10.1038/s44319-025-00617-z)
Supplement: Supplementary file 9 — Source data Fig. 5 [file 44319_2025_617_MOESM9_ESM.zip]

Archive with 22 entries (17 files):
- Figure 5/
- __MACOSX/._Figure 5
- Figure 5/Figure 5A/
- __MACOSX/Figure 5/._Figure 5A
- Figure 5/Figure 5F/
- __MACOSX/Figure 5/._Figure 5F
- Figure 5/Figure 5H/
- __MACOSX/Figure 5/._Figure 5H
- Figure 5/Figure 5B/
- __MACOSX/Figure 5/._Figure 5B
- Figure 5/Figure 5A/sox8 CRISPR_ISH Kremen.png
- __MACOSX/Figure 5/Figure 5A/._sox8 CRISPR_ISH Kremen.png
- Figure 5/Figure 5A/Control_ISH kremen.tif
- __MACOSX/Figure 5/Figure 5A/._Control_ISH kremen.tif
- Figure 5/Figure 5A/READ ME.txt
- __MACOSX/Figure 5/Figure 5A/._READ ME.txt
- Figure 5/Figure 5F/Figure 5F_Numerical data.xlsx
- __MACOSX/Figure 5/Figure 5F/._Figure 5F_Numerical data.xlsx
- Figure 5/Figure 5H/Figure 5H_Numerical data.xlsx
- __MACOSX/Figure 5/Figure 5H/._Figure 5H_Numerical data.xlsx
- Figure 5/Figure 5B/Figure 5B.xlsx
- __MACOSX/Figure 5/Figure 5B/._Figure 5B.xlsx
