# Supplementary material for: Sox8 is essential for vertebrate gastrulation
Source: EMBO Rep. 2025 Nov 10;26(24):6179–208. doi: 10.1038/s44319-025-00617-z (PMC12715262; doi:10.1038/s44319-025-00617-z)
Supplement: Supplementary file 9 — Source data Fig. 5 [file 44319_2025_617_MOESM9_ESM.zip › Figure 5/Figure 5F/Figure 5F_Numerical data.xlsx]

## Sheet: Folha1
	Fig 6O_Fold change to GFP
	GFP	Sox8-GFP
N=1	0.960247	1.1748
	1.04204	1.23871
	0.97812	1.13802
	1.02191	1.17704
	1.06351	1.12166
	1.03642	1.21355
	0.979443	1.22814
	0.986933	1.27053
	1.00819	1.32173
	1.01142	1.35662
	0.995054	1.27387
	1.00733	1.32969
	0.955274	1.35858
	0.942069	1.35641
	1.00011	1.33968
	0.968527	1.41638
	1.02629	1.40858
	0.957256	1.37999
	0.974968	1.3677
	0.953071	1.39298
	1.00374	1.37489
	0.940094	1.3853
	0.954483	1.43481
	0.959744	1.41125
	0.971592	1.43706
	0.955881	1.40852
	0.976332	1.44351
	0.920265	1.44838
	0.95536	1.41102
	0.946296	1.45619
	0.97943	1.44555
	0.992923	1.50141
	0.985941	1.47025
	1.01137	1.40068
	0.994182	1.43678
	1.01305	1.46252
	0.995945	1.4764
	1.03289	1.46674
	1.04861	1.46884
	0.997983	1.49014
	0.978709	1.46597
	1.03237	1.47132
	1.00455	1.50181
	1.03531	1.48166
	1.02726	1.49348
	1.02322	1.50341
	0.976298	1.54154
	1.02482	1.52352
	1.01142	1.51223
	1.02182	1.49782
	0.998326	1.51853
	1.00188	1.58855
	0.970337	1.56492
	1.00907	1.58604
	1.02849	1.6399
	0.979942	1.68262
	1.018	1.61348
	0.994348	1.57365
	1.02873	1.59788
	0.995383	1.62384
	0.981514	1.69137
	0.968534	1.66915
	1.01563	1.64237
	0.987237	1.66857
	1.02584	1.66785
	1.00407	1.71957
	0.982194	1.64344
	0.990925	1.69217
	1.04377	1.71208
	1.05004	1.6733
	1.03514	1.59525
	1.02193	1.63485
	1.04368	1.62185
	1.07326	1.68821
	1.06746	1.66574
	1.04419	1.67375
N=2	1.14807	1.23233
	1.10919	1.24191
	1.12392	1.23517
	1.10431	1.21368
	1.09745	1.21796
	1.11222	1.22151
	1.09034	1.23998
	1.08256	1.24275
	1.07173	1.23092
	1.0882	1.2455
	1.0657	1.23122
	1.05801	1.2162
	1.04336	1.19492
	1.04439	1.20676
	1.0436	1.22316
	1.04553	1.2172
	1.05912	1.2135
	1.05215	1.24202
	1.05196	1.23269
	1.04796	1.22141
	1.04481	1.23791
	1.05527	1.26084
	1.05321	1.27844
	1.05554	1.28804
	1.05949	1.27943
	1.0489	1.28907
	1.00863	1.26876
	1.03358	1.28049
	1.02717	1.27534
	1.04203	1.28814
	1.04044	1.29231
	1.01658	1.29832
	1.00916	1.2917
	1.02461	1.29653
	1.01163	1.28176
	1.02087	1.27699
	1.01302	1.28601
	1.01602	1.28042
	1.01391	1.28185
	1.00733	1.293
	1.01398	1.32627
	0.999244	1.30954
	0.994006	1.29014
	0.951443	1.28879
	0.96582	1.27499
	1.0047	1.27436
	0.999098	1.26529
	0.983569	1.25097
	0.999244	1.25366
	0.969214	1.27402
	0.931771	1.25967
	0.903874	1.27005
	0.913617	1.23702
	0.918137	1.24017
	0.95784	1.25769
	0.940237	1.26277
	0.923979	1.27457
	0.927858	1.25821
	0.951665	1.25577
	0.941903	1.2664
	0.93667	1.25025
	0.929748	1.25111
	0.962192	1.26388
	0.950777	1.25163
	0.938598	1.26049
	0.951136	1.25201
	0.948517	1.25418
	0.934667	1.2374
	0.930302	1.23499
	0.917351	1.25002
	0.911824	1.24985
	0.917331	1.2452
	0.914795	1.2412
	0.909778	1.26395
	0.905552	1.275
	0.879586	1.24945
	0.828045	1.28787
	1.0439	1.74697
	1.02919	1.65929
	1.03944	1.64637
	1.02701	1.62796
	1.04383	1.62765
	1.06909	1.71281
	1.0953	1.65262
	1.0683	1.62257
	1.09316	1.60212
	1.11226	1.61579
	1.08277	1.59722
	1.07959	1.64499
	1.11307	1.55346
	1.11454	1.53375
	1.14613	1.61839
	1.16046	1.64593
	1.14971	1.56076
	1.25817	1.52286
	1.22616	1.38342
N=3		1.91158
	1.01275	1.90098
	0.997687	1.94457
	0.968776	1.92498
	0.998835	1.90111
	0.982911	1.84129
	0.976705	1.81341
	0.989755	1.77537
	0.997043	1.68889
	0.986431	1.74739
	0.964916	1.71996
	0.968212	1.71781
	0.98906	1.67351
	0.983216	1.72497
	0.977615	1.66901
	0.978561	1.65377
	0.975529	1.6521
	0.975146	1.65195
	0.96929	1.64362
	0.968937	1.63682
	0.963884	1.61244
	0.951689	1.62107
	0.952496	1.64135
	0.955188	1.61695
	0.964567	1.64496
	0.987458	1.6419
	0.979121	1.64893
	0.989024	1.66802
	0.961131	1.66387
	0.942022	1.62777
	0.938374	1.61598
	0.930798	1.61088
	0.921862	1.60152
	0.937331	1.63164
	0.942022	1.63369
	0.963804	1.71927
	0.971691	1.6941
	0.966152	1.68407
	0.949701	1.68533
	0.951755	1.65622
	0.968616	1.62579
	0.943686	1.61035
	0.949546	1.62265
	0.934182	1.62672
	0.941087	1.64616
	0.950392	1.63737
	0.943366	1.62229
	0.958807	1.71511
	0.959184	1.67111
	0.960405	1.59945
	0.984079	1.63423
	0.998865	1.60939
	1.00555	1.62476
	1.03108	1.60335
	0.995264	1.614
	0.984118	1.58667
	0.983206	1.65016
	0.999424	1.62077
	1.01054	1.61735
	1.00212	1.6511
	0.997224	1.59958
	1.04048	1.59643
	1.01187	1.66979
	0.975602	1.63607
	0.982093	1.69746
	0.992216	1.74424
	0.984743	1.8567
	0.985906	2.00833
	0.979973	1.7958
	0.967411	1.67144
	0.973057	1.6539
	0.950057	1.64662
	0.95534	1.60265
	0.971111	1.65198
	0.972143	1.67514
	0.991447	1.67008
	1.01271	1.70635
	1.01959	1.74697
	1.0439	1.65929
	1.02919	1.64637
	1.03944	1.62796
	1.02701	1.62765
	1.04383	1.71281
	1.06909	1.65262
	1.0953	1.62257
	1.0683	1.60212
	1.09316	1.61579
	1.11226	1.59722
	1.08277	1.64499
	1.07959	1.55346
	1.11307	1.53375
	1.11454	1.61839
	1.14613	1.64593
	1.16046	1.56076
	1.14971	1.52286
	1.25817	1.38342
	1.22616
