# Supplementary material for: Sox8 is essential for vertebrate gastrulation
Source: EMBO Rep. 2025 Nov 10;26(24):6179–208. doi: 10.1038/s44319-025-00617-z (PMC12715262; doi:10.1038/s44319-025-00617-z)
Supplement: Supplementary file 9 — Source data Fig. 5 [file 44319_2025_617_MOESM9_ESM.zip › Figure 5/Figure 5H/Figure 5H_Numerical data.xlsx]

## Sheet: Folha1
	Fig 6Q_% Chip fold enrichment
	Ctrl	sox8 CRISPR
N=1	94.6958	63.622
	91.3481	72.1878
	100	73.791
	97.6751	75.3255
	94.9437	80.7012
	91.9263	87.9835
	86.2926	78.1084
	94.9627	66.4073
	96.4985	72.5883
	89.8763	70.4179
	86.1287	70.2716
	84.9372	73.7101
	82.2252	76.6985
	83.0802	76.654
	79.3075	77.214
	77.0353	74.6629
	73.5916	72.2458
	72.3179	74.0728
	74.5891	72.6497
	72.1432	70.9446
	74.2142	69.1023
	76.4598	67.4188
	75.6632	67.0346
	76.1082	64.5602
	77.4685	66.6166
	78.5673	71.3133
	81.8023	78.0941
	82.3111	81.9898
	82.15	76.8517
	82.9337	77.6365
	83.6541	78.4614
	86.1274	76.6062
	85.8081	77.94
	88.7542	79.1602
	86.7788	78.4066
	84.6164	81.0519
	85.3033	79.4763
	86.3727	75.0066
	87.2738	76.6817
	88.5338	78.4353
	88.739	78.6496
	87.4263	81.6291
	86.0557	77.9296
	81.8604	72.1203
	79.6613	70.6667
	78.8197	70.4261
	79.034	64.6632
	78.1035	65.4092
	82.3309	62.5504
	80.047	56.6045
	79.2641	55.0568
	77.4137	49.4252
	76.5245	45.2501
	77.3023	48.227
	76.999	58.7166
	74.1082	63.7619
	73.1707	63.5384
	74.326	63.2222
	77.7878	68.7849
	77.0358	71.74
	79.0547	69.3294
	78.145	71.5502
	80.6715	69.3094
	70.8929	70.5504
	72.5353	70.4852
	81.5117	71.944
	85.1007	77.3473
	82.5256	73.6599
	79.5804	68.7831
	76.8584	67.8175
	77.499	69.4731
	79.2424	71.3146
	79.338	73.9994
	79.6114	69.4605
	79.138	73.1793
	80.6713	74.6933
	81.3403	72.1249
	78.6637	69.9777
	79.1033	77.2909
	81.8527	76.4995
	84.3528	69.6973
	81.5976	68.7171
	82.9817	75.2098
	85.4697	76.012
N=2	100	85.5024
	95.8577	83.0494
	94.6381	79.1246
	93.2418	75.2329
	92.0765	71.4854
	90.8999	70.5353
	91.352	69.3603
	90.4348	64.7307
	90.1123	61.9281
	90.029	58.9672
	90.9217	57.1729
	89.1107	56.5095
	87.8262	56.4669
	91.0289	55.3544
	89.5444	54.0315
	89.3272	53.9294
	90.1564	52.6909
	90.4133	51.5876
	91.6223	52.281
	91.1113	52.7958
	92.066	52.4011
	93.8936	52.4709
	94.8745	53.4049
	93.1716	54.4423
	95.5035	55.6761
	94.2718	56.128
	94.5579	56.0326
	96.7903	57.7858
	97.1674	57.6028
	96.9845	58.8709
	95.7792	61.3484
	97.2378	61.0216
	95.8542	60.8035
	95.6547	61.3078
	95.8166	60.1206
	95.7573	61.203
	95.5161	61.143
	95.4962	61.1202
	94.1584	61.2421
	92.3395	60.7434
	92.3893	59.0008
	92.4934	59.7335
	92.874	58.6526
	92.7671	58.0594
	92.3066	57.908
	92.7839	57.1404
	92.356	58.2748
	91.1519	58.2481
	92.4541	57.7541
	92.1995	57.1405
	90.4032	56.6621
	89.9115	57.5466
	88.5008	59.5159
	88.7503	59.4449
	87.8082	60.1154
	87.7533	59.4538
	86.5306	60.1819
	86.669	61.7403
	85.2522	61.9147
	85.2382	61.5628
	84.6559	60.2501
	84.0917	61.2281
	84.1324	60.9541
	84.2816	58.7063
	82.7714	59.3276
	83.7541	58.0478
	82.0854	57.7524
	81.5052	57.6456
	80.9481	57.4583
	79.6238	57.1231
	81.005	54.9532
	79.5443	55.1025
	78.6563	55.3574
	76.7497	54.711
	77.0418	54.3262
	77.893	52.9421
	78.9432	51.7514
	77.8595	50.9129
	76.9955	50.1675
	77.4641	48.5449
	77.0818	45.6972
	75.7407	43.1057
	76.2566	42.2988
	76.9313	42.6388
N=3	87.6174	62.1886
	89.2892	60.914
	88.9032	61.0245
	90.3231	61.9776
	90.9382	60.4656
	90.9331	61.2002
	92.97	60.988
	93.153	60.5614
	92.1337	61.1657
	92.4738	60.4854
	93.8353	60.1747
	93.8036	60.7429
	94.4174	60.7702
	93.9371	60.8429
	93.049	60.8862
	92.4829	60.82
	92.0599	60.7516
	92.6095	61.0816
	92.2974	60.4461
	93.5607	60.0017
	93.4373	60.1905
	93.4477	60.481
	91.7274	60.4387
	92.9255	59.6152
	92.4174	59.4414
	91.0673	59.558
	90.7133	62.1243
	90.557	62.718
	91.4339	63.2536
	90.5065	63.0859
	91.017	62.5163
	90.2679	63.1153
	90.6624	62.5211
	90.1883	64.0801
	89.6019	63.8651
	91.51	65.0066
	90.4767	64.3343
	90.1608	65.3032
	89.8482	64.9994
	91.0084	65.2923
	90.2055	65.1453
	89.5703	64.9736
	91.0451	65.2292
	90.2874	65.5935
	89.6907	65.9269
	89.7257	66.1612
	89.0962	66.6585
	88.9376	65.6663
	88.6249	65.3659
	88.5077	65.2426
	88.86	64.9467
	89.0535	66.2711
	88.1585	64.4483
	87.9697	64.518
	88.3962	64.2143
	87.5931	63.7263
	88.1651	63.5824
	87.2162	63.0696
	87.9046	63.2756
	86.6633	62.8517
	88.855	62.7154
	88.1386	62.3589
	87.4352	62.3461
	87.1479	61.9597
	88.0342	62.2927
	88.1098	61.843
	88.039	60.8978
	87.8566	61.392
	87.7787	61.4152
	87.9636	62.0115
	88.5174	61.4178
	89.2715	61.4595
	89.3517	61.2298
	89.5947	61.7985
	90.9687	62.5874
	91.9179	62.2562
	92.8634	62.1362
	94.5172	62.5195
	93.8357	62.7688
	93.8477	63.51
	93.6228	65.1208
	91.8361	64.9105
	95.0901	66.4178
	100	67.2156
	1.03944	1.62796
	1.02701	1.62765
	1.04383	1.71281
	1.06909	1.65262
	1.0953	1.62257
	1.0683	1.60212
	1.09316	1.61579
	1.11226	1.59722
	1.08277	1.64499
	1.07959	1.55346
	1.11307	1.53375
	1.11454	1.61839
	1.14613	1.64593
	1.16046	1.56076
	1.14971	1.52286
	1.25817	1.38342
	1.22616
