# Supplementary material for: Sox8 is essential for vertebrate gastrulation
Source: EMBO Rep. 2025 Nov 10;26(24):6179–208. doi: 10.1038/s44319-025-00617-z (PMC12715262; doi:10.1038/s44319-025-00617-z)
Supplement: Supplementary file 9 — Source data Fig. 5 [file 44319_2025_617_MOESM9_ESM.zip › Figure 5/Figure 5B/Figure 5B.xlsx]

## Sheet: Folha1
		Present – well defined ventral domain by kremen
		Absent - not defined ventral domain by kremen or weak signal
		Quantifications were done using the stereoscope
		ISH Kremen
						%
			Defined	Not defined ventral signal	Total embryos	Present	Absent
		Uninjected	9	2	11	81.8182	18.1818		30
		Control injected	8	0	8	100	0		29
		sox8 CRISPR	2	14	16	12.5	87.5
		ISH Kremen_Cas7_11_Lumar_N=2_31_01
						%
			Defined	Not defined ventral signal	Total embryos	Present	Absent
		Uninjected	4	3	7	57.1429	42.8571
		sox8 CRISPR	2	3	5	40	60
		Total	25	5
			5	24
						%
		ISH Kremen_Cas7_11_Lumar_N=3_7_02	Defined	Not defined ventral signal	Total embryos	Present	Absent
		Uninjected	4	0	4	100	0
		sox8 CRISPR	1	7	8	12.5	87.5
		Total
		Final chart
			Absent/Reduced					Normal
		Control	18.1818	0	42.8571			81.8182	100	57.1429
		sox8 CRISPR	87.5	60	87.5			12.5	40	12.5
