# Supplementary material for: Sox8 is essential for vertebrate gastrulation
Source: EMBO Rep. 2025 Nov 10;26(24):6179–208. doi: 10.1038/s44319-025-00617-z (PMC12715262; doi:10.1038/s44319-025-00617-z)
Supplement: Supplementary file 10 — Source data Fig. 6 [file 44319_2025_617_MOESM10_ESM.zip]

Archive with 124 entries (100 files):
- Figure 6/
- __MACOSX/._Figure 6
- Figure 6/Figure 6A/
- __MACOSX/Figure 6/._Figure 6A
- Figure 6/Figure 6G-L/
- __MACOSX/Figure 6/._Figure 6G-L
- Figure 6/Figure 6M-Q/
- __MACOSX/Figure 6/._Figure 6M-Q
- Figure 6/Figure 6E, F/
- __MACOSX/Figure 6/._Figure 6E, F
- Figure 6/READ ME.txt
- __MACOSX/Figure 6/._READ ME.txt
- Figure 6/Figure 6B/
- __MACOSX/Figure 6/._Figure 6B
- Figure 6/Figure 6D/
- __MACOSX/Figure 6/._Figure 6D
- Figure 6/Figure 6C/
- __MACOSX/Figure 6/._Figure 6C
- Figure 6/Figure 6A/kremen2 CRISPR/
- __MACOSX/Figure 6/Figure 6A/._kremen2 CRISPR
- Figure 6/Figure 6A/READ ME.txt
- __MACOSX/Figure 6/Figure 6A/._READ ME.txt
- Figure 6/Figure 6A/kremen2 CRISPR + mRNA kremen2/
- __MACOSX/Figure 6/Figure 6A/._kremen2 CRISPR + mRNA kremen2
- Figure 6/Figure 6A/Control/
- __MACOSX/Figure 6/Figure 6A/._Control
- Figure 6/Figure 6G-L/Fig 6L_Kremen2 CRISPR mRNA sox8/
- __MACOSX/Figure 6/Figure 6G-L/._Fig 6L_Kremen2 CRISPR mRNA sox8
- Figure 6/Figure 6G-L/Fig 6K_Kremen2 CRISPR/
- __MACOSX/Figure 6/Figure 6G-L/._Fig 6K_Kremen2 CRISPR
- Figure 6/Figure 6G-L/Fig 6I_sox8 CRISPR mRNA Krm2/
- __MACOSX/Figure 6/Figure 6G-L/._Fig 6I_sox8 CRISPR mRNA Krm2
- Figure 6/Figure 6G-L/Fig 6H_sox8 CRISPR/
- __MACOSX/Figure 6/Figure 6G-L/._Fig 6H_sox8 CRISPR
- Figure 6/Figure 6G-L/Fig 6G_Control/
- __MACOSX/Figure 6/Figure 6G-L/._Fig 6G_Control
- Figure 6/Figure 6G-L/Fig 6J_Sox8 CRISPR mRNA BMP7/
- __MACOSX/Figure 6/Figure 6G-L/._Fig 6J_Sox8 CRISPR mRNA BMP7
- Figure 6/Figure 6M-Q/Figure 6Q_Kremen2 CRISPR mRNA sox8/
- __MACOSX/Figure 6/Figure 6M-Q/._Figure 6Q_Kremen2 CRISPR mRNA sox8
- Figure 6/Figure 6M-Q/Fig 6P_Kremen2 CRISPR/
- __MACOSX/Figure 6/Figure 6M-Q/._Fig 6P_Kremen2 CRISPR
- Figure 6/Figure 6M-Q/Fig 6M_Control/
- __MACOSX/Figure 6/Figure 6M-Q/._Fig 6M_Control
- Figure 6/Figure 6M-Q/Fig 6O_sox8 CRISPR mRNA kremen2/
- __MACOSX/Figure 6/Figure 6M-Q/._Fig 6O_sox8 CRISPR mRNA kremen2
- Figure 6/Figure 6M-Q/Fig 6N_sox8 CRISPR/
- __MACOSX/Figure 6/Figure 6M-Q/._Fig 6N_sox8 CRISPR
- Figure 6/Figure 6E, F/Fig.6F_Beta cat nuclear intensity.xlsx
- __MACOSX/Figure 6/Figure 6E, F/._Fig.6F_Beta cat nuclear intensity.xlsx
- Figure 6/Figure 6E, F/kremen2 CRISPR/
- __MACOSX/Figure 6/Figure 6E, F/._kremen2 CRISPR
- Figure 6/Figure 6E, F/Control/
- __MACOSX/Figure 6/Figure 6E, F/._Control
- Figure 6/Figure 6B/Figure 6B_numerical data.xlsx
- __MACOSX/Figure 6/Figure 6B/._Figure 6B_numerical data.xlsx
- Figure 6/Figure 6D/Figure 6D_Numerical data.xlsx
- __MACOSX/Figure 6/Figure 6D/._Figure 6D_Numerical data.xlsx
- Figure 6/Figure 6D/Kremen2 CRISPR_Wnt11b.png
- __MACOSX/Figure 6/Figure 6D/._Kremen2 CRISPR_Wnt11b.png
- Figure 6/Figure 6D/Control_Wnt11b.jpg
- __MACOSX/Figure 6/Figure 6D/._Control_Wnt11b.jpg
- Figure 6/Figure 6D/Kremen2 CRISPR +mRNA Kremen2_Wnt11b.png
- __MACOSX/Figure 6/Figure 6D/._Kremen2 CRISPR +mRNA Kremen2_Wnt11b.png
- Figure 6/Figure 6D/READ ME.txt
- __MACOSX/Figure 6/Figure 6D/._READ ME.txt
- Figure 6/Figure 6C/Figure 6C_numerical data.xlsx
- __MACOSX/Figure 6/Figure 6C/._Figure 6C_numerical data.xlsx
- Figure 6/Figure 6A/kremen2 CRISPR/A028 - 20240416_171248.bmp
- __MACOSX/Figure 6/Figure 6A/kremen2 CRISPR/._A028 - 20240416_171248.bmp
- Figure 6/Figure 6A/kremen2 CRISPR/A027 - 20240416_171240.bmp
- __MACOSX/Figure 6/Figure 6A/kremen2 CRISPR/._A027 - 20240416_171240.bmp
- Figure 6/Figure 6A/kremen2 CRISPR + mRNA kremen2/A067 - 20240416_172514.bmp
- __MACOSX/Figure 6/Figure 6A/kremen2 CRISPR + mRNA kremen2/._A067 - 20240416_172514.bmp
- Figure 6/Figure 6A/kremen2 CRISPR + mRNA kremen2/A066 - 20240416_172510.bmp
- __MACOSX/Figure 6/Figure 6A/kremen2 CRISPR + mRNA kremen2/._A066 - 20240416_172510.bmp
- Figure 6/Figure 6A/Control/A014 - 20240416_170653.bmp
- __MACOSX/Figure 6/Figure 6A/Control/._A014 - 20240416_170653.bmp
- Figure 6/Figure 6A/Control/A013 - 20240416_170642.bmp
- __MACOSX/Figure 6/Figure 6A/Control/._A013 - 20240416_170642.bmp
- Figure 6/Figure 6G-L/Fig 6L_Kremen2 CRISPR mRNA sox8/A119 - 20240416_174332.bmp
- __MACOSX/Figure 6/Figure 6G-L/Fig 6L_Kremen2 CRISPR mRNA sox8/._A119 - 20240416_174332.bmp
- Figure 6/Figure 6G-L/Fig 6L_Kremen2 CRISPR mRNA sox8/A118 - 20240416_174327.bmp
- __MACOSX/Figure 6/Figure 6G-L/Fig 6L_Kremen2 CRISPR mRNA sox8/._A118 - 20240416_174327.bmp
- Figure 6/Figure 6G-L/Fig 6K_Kremen2 CRISPR/A029 - 20240416_171322.bmp
- __MACOSX/Figure 6/Figure 6G-L/Fig 6K_Kremen2 CRISPR/._A029 - 20240416_171322.bmp
- Figure 6/Figure 6G-L/Fig 6K_Kremen2 CRISPR/A030 - 20240416_171332.bmp
- __MACOSX/Figure 6/Figure 6G-L/Fig 6K_Kremen2 CRISPR/._A030 - 20240416_171332.bmp
- Figure 6/Figure 6G-L/Fig 6I_sox8 CRISPR mRNA Krm2/A029 - 20240523_162754.jpg
- __MACOSX/Figure 6/Figure 6G-L/Fig 6I_sox8 CRISPR mRNA Krm2/._A029 - 20240523_162754.jpg
- Figure 6/Figure 6G-L/Fig 6I_sox8 CRISPR mRNA Krm2/A028 - 20240523_162728.jpg
- __MACOSX/Figure 6/Figure 6G-L/Fig 6I_sox8 CRISPR mRNA Krm2/._A028 - 20240523_162728.jpg
- Figure 6/Figure 6G-L/Fig 6H_sox8 CRISPR/A026 - 20240523_162400.jpg
- __MACOSX/Figure 6/Figure 6G-L/Fig 6H_sox8 CRISPR/._A026 - 20240523_162400.jpg
- Figure 6/Figure 6G-L/Fig 6H_sox8 CRISPR/A027 - 20240523_162406.jpg
- __MACOSX/Figure 6/Figure 6G-L/Fig 6H_sox8 CRISPR/._A027 - 20240523_162406.jpg
- Figure 6/Figure 6G-L/Fig 6G_Control/A022 - 20240523_162020.jpg
- __MACOSX/Figure 6/Figure 6G-L/Fig 6G_Control/._A022 - 20240523_162020.jpg
- Figure 6/Figure 6G-L/Fig 6G_Control/A021 - 20240523_162002.jpg
- __MACOSX/Figure 6/Figure 6G-L/Fig 6G_Control/._A021 - 20240523_162002.jpg
- Figure 6/Figure 6G-L/Fig 6G_Control/desktop.ini
- __MACOSX/Figure 6/Figure 6G-L/Fig 6G_Control/._desktop.ini
- Figure 6/Figure 6G-L/Fig 6J_Sox8 CRISPR mRNA BMP7/A104 - 20240423_150847.bmp
- __MACOSX/Figure 6/Figure 6G-L/Fig 6J_Sox8 CRISPR mRNA BMP7/._A104 - 20240423_150847.bmp
- Figure 6/Figure 6G-L/Fig 6J_Sox8 CRISPR mRNA BMP7/A105 - 20240423_150855.bmp
- __MACOSX/Figure 6/Figure 6G-L/Fig 6J_Sox8 CRISPR mRNA BMP7/._A105 - 20240423_150855.bmp
- Figure 6/Figure 6M-Q/Figure 6Q_Kremen2 CRISPR mRNA sox8/6.1_55.tif
- __MACOSX/Figure 6/Figure 6M-Q/Figure 6Q_Kremen2 CRISPR mRNA sox8/._6.1_55.tif
- Figure 6/Figure 6M-Q/Fig 6P_Kremen2 CRISPR/4.tif
- __MACOSX/Figure 6/Figure 6M-Q/Fig 6P_Kremen2 CRISPR/._4.tif
- Figure 6/Figure 6M-Q/Fig 6M_Control/original_1.jpg
- __MACOSX/Figure 6/Figure 6M-Q/Fig 6M_Control/._original_1.jpg
- Figure 6/Figure 6M-Q/Fig 6O_sox8 CRISPR mRNA kremen2/1.3 original.tif
- __MACOSX/Figure 6/Figure 6M-Q/Fig 6O_sox8 CRISPR mRNA kremen2/._1.3 original.tif
- Figure 6/Figure 6M-Q/Fig 6N_sox8 CRISPR/2.tif
- __MACOSX/Figure 6/Figure 6M-Q/Fig 6N_sox8 CRISPR/._2.tif
- Figure 6/Figure 6E, F/kremen2 CRISPR/kremen2 CRISPR beta cat_single plan.tif
- __MACOSX/Figure 6/Figure 6E, F/kremen2 CRISPR/._kremen2 CRISPR beta cat_single plan.tif
- Figure 6/Figure 6E, F/kremen2 CRISPR/.DS_Store
- __MACOSX/Figure 6/Figure 6E, F/kremen2 CRISPR/._.DS_Store
- Figure 6/Figure 6E, F/Control/Control beta cat_single plan.tif
- __MACOSX/Figure 6/Figure 6E, F/Control/._Control beta cat_single plan.tif
- Figure 6/Figure 6E, F/Control/.DS_Store
- __MACOSX/Figure 6/Figure 6E, F/Control/._.DS_Store
