# Supplementary material for: Sox8 is essential for vertebrate gastrulation
Source: EMBO Rep. 2025 Nov 10;26(24):6179–208. doi: 10.1038/s44319-025-00617-z (PMC12715262; doi:10.1038/s44319-025-00617-z)
Supplement: Supplementary file 10 — Source data Fig. 6 [file 44319_2025_617_MOESM10_ESM.zip › Figure 6/Figure 6A/READ ME.txt]

The original images were modified using the following steps:
Contrast and brightness were adjusted using Fiji and Adobe Photoshop CS6. Images were rotated, when necessary, to enhance readability. For bright field images, background was pseudocolored in Adobe Photoshop CS6 to improve clarity without altering the appearance of the embryos. Fluorescent red signals were converted to magenta to ensure accessibility for color-blind viewers.
