# Supplementary material for: Sox8 is essential for vertebrate gastrulation
Source: EMBO Rep. 2025 Nov 10;26(24):6179–208. doi: 10.1038/s44319-025-00617-z (PMC12715262; doi:10.1038/s44319-025-00617-z)
Supplement: Supplementary file 10 — Source data Fig. 6 [file 44319_2025_617_MOESM10_ESM.zip › Figure 6/Figure 6E, F/Fig.6F_Beta cat nuclear intensity.xlsx]

## Sheet: Folha1
	Figure 6F_Normalized Beta cat nuclear intensity in cells of the ventral mesoderm
	Control Ventral	CRISPR Kremen Ventral
	0	0.581
	0.267	0.386
	0.433	0.447
	0.107	0.39
	0	0.244
	0.225	0.186
	0.155	0.44
	0.094	0.321
	0	0.51
	0	0.539
	0.056	0.127
	0.23	0.691
	0.003	0.849
	0.042	0.708
	0.134	0.573
	0.096	0.498
	0.015	1
	0.14	0.619
	0.132	0.616
	0	0.37
	0	0.341
	0.06	0.614
	0	0.376
	0.28	0.348
	0.466	0.535
	0	0.182
	0	0
	0.541	0.421
	0.411	0.236
	0	0.363
	0.024	0.26
	0.135	0.752
		0.903
		0.53
		0.585
		0.878
		0.763
		0.833
		0.8
		0.583
		0.411
		0.333
		0.322
		0.282
		0.453
		0.135
		0.339
		0.378
		0.006
		0.018
