# Supplementary material for: Sox8 is essential for vertebrate gastrulation
Source: EMBO Rep. 2025 Nov 10;26(24):6179–208. doi: 10.1038/s44319-025-00617-z (PMC12715262; doi:10.1038/s44319-025-00617-z)
Supplement: Supplementary file 10 — Source data Fig. 6 [file 44319_2025_617_MOESM10_ESM.zip › Figure 6/Figure 6B/Figure 6B_numerical data.xlsx]

## Sheet: Folha1
		Figure 5D_Normalized ratio of blastopore
		Control		CRISPR Kremen		CRISPR Kremen + mRNA kremen
	N=1	0.22797	N=1	0.265445	N=1	0.249841
		0.26928		0.549398		0.254686
		0.230189		0.224791		0.16076
		0.261962		0.308119		0.204612
		0.146102		0.579388		0.248476
		0.242444		0.566852		0.159677
		0.222738		0.365462		0.325405
		0.196019		0.907522		0.115202
		0.241206		0.428575		0.560821
		0.30279		0.784324		0.352893
		0.179399		0.308086		0.245054
		0.289012		0.65501		0.315342
		0.222338		0.34202		0.137876
		0.183956		0.208735		0.209963
		0.267165		0.504168		0.255202
		0.210098		0.649951		0.468285
		0.223745		0.344357
		0.233492		0.319029
		0.237632		0.346509	N=2	0.0745827
				0.219184		0.207302
				0.632415		0.280084
				0.584248		0.0932519
	N=2	0.129255		0.285182		0.671926
		0.120769		0.467865		0.0479922
		0.070372		0.4577		0.537034
		0.0626673		0.82368		0.303976
		0.0842016				0.160238
						0.571702
			N=2	0.504485		0.137036
				0.844379		0.457272
	N=3	0.170024		0.360045		0.0522161
		0.060856		0.543788		0.0868787
		0.0699654		0.56244		0.500874
		0.0724132		0.66765		0.371878
		0.0656352		0.591823		0.220643
		0.0788839		0.539367
		0.0655329		0.792964
		0.164924		0.0853166
		0.324917		0.342617
		0.242797		0.592312
				0.0966425	N=3	0.117942
				0.649904		0.404976
				0.961996		0.111488
				0.952546		0.101816
				0.279089		0.726717
				0.238822		0.481811
				0.649603		0.409566
				0.588195		0.183936
						0.202492
						0.499421
			N=3	1		0.129351
				0.592649		0.129569
				0.944492		0.130199
				0.577815		0.4997
				0.711933		0.447472
				0.369475		0.589884
				0.20691		0.0566932
				0.474785
				0.556308
				0.602594
				0.316084
				0.900138
				0.493568
				0.608273
				0.501743
				0.42705
				0.263973
