# Supplementary material for: Sox8 is essential for vertebrate gastrulation
Source: EMBO Rep. 2025 Nov 10;26(24):6179–208. doi: 10.1038/s44319-025-00617-z (PMC12715262; doi:10.1038/s44319-025-00617-z)
Supplement: Supplementary file 10 — Source data Fig. 6 [file 44319_2025_617_MOESM10_ESM.zip › Figure 6/Figure 6D/Figure 6D_Numerical data.xlsx]

## Sheet: Folha1
		Figure 6D_Numerical data
		Control	Kremen2 CRISPR	Kremen2 CRISPR + mRNA kremen
		0.346772	0.217806	0.38431
		0.406111	0.214311	0.754453
		0.259125	0.373434	0.327994
		0.277551		0.535777
		0.260594		0.534688
		0.523159		0.266794
		0.219739	0.0430087	0.149604
		0.378685	0.186489	0.178088
		0.203166	0.169053	0.322908
		0.513587		0.44813
		0.490373		0.447265
			0.079829
		0.512926		0.276389
			0.0923866
		0.948407		0.484472
			0.257232
		1		0.250528
			0.106622
		0.606739		0.0543095
		0.562374		0.110939
		0.45002	0.166337
		0.552035	0.285456
		0.581992
		0.421325
		0.400827
		0.600949
		0.546606
		0.320325
		0.287346
		0.308208
		0.647919
				Above 0.203	Normal
				Below or equal 0.203	Abnormal
			% Normal			% Abnormal
		Control	88.8889	100	100	11.1111	0	0
		160pg kremen guides	0	33.3333	33.3333	100	66.6667	66.6667
		160pg kremen+ kremen	100	75	66.6667	0	25	33.3333
			Mean % Normal embryos
		Control	96.2963
		160pg kremen guides	22.2222
		160pg kremen+ kremen	80.5556
