# Supplementary material for: Sox8 is essential for vertebrate gastrulation
Source: EMBO Rep. 2025 Nov 10;26(24):6179–208. doi: 10.1038/s44319-025-00617-z (PMC12715262; doi:10.1038/s44319-025-00617-z)
Supplement: Supplementary file 10 — Source data Fig. 6 [file 44319_2025_617_MOESM10_ESM.zip › Figure 6/Figure 6C/Figure 6C_numerical data.xlsx]

## Sheet: Folha1
			Figure 6C_% Normal Embryos
			Maximum ctrl value
			abnormal	above or equal 0.3249
			normal	below 0.3249
							%
				Normal	Abnormal	total	Normal	Abnormal
			Control	19	0	19	100	0
			kremen2 CRISPR	8	18	26	30.7692	69.2308
			kremen2 CRISPR + mRNA kremen	12	4	16	75	25
			Control	5	0	5	100	0
			kremen2 CRISPR	4	16	20	20	80
			kremen2 CRISPR + mRNA kremen	11	6	17	64.7059	35.2941
			Control	9	1	10	90	10
			kremen2 CRISPR	3	14	17	17.6471	82.3529
			kremen2 CRISPR + mRNA kremen	9	8	17	52.9412	47.0588
			Total
				Normal	Abnormal	total
			Control	33	1	34
			kremen2 CRISPR	15	34	49
			kremen2 CRISPR + mRNA kremen	32	18	50
					Normal					Abnormal
			Control	100	100	90			0	0	10
			kremen2 CRISPR	30.7692	20	17.6471			69.2308	80	82.3529
			kremen2 CRISPR + mRNA kremen	75	64.7059	52.9412			25	35.2941	47.0588
